# Supplementary material for: Cell Structure Segmentation in TEM Images of Murine Skin Melanoma Cells by Deep Learning Model
Source: J Imaging. 2026 May 18;12(5):215. doi: 10.3390/jimaging12050215 (PMC13208365; doi:10.3390/jimaging12050215)
Supplement: Supplementary file 1 [file jimaging-12-00215-s001.zip]

Archive with 1 entries (1 files):
- jimaging-4214972-supplementary.pdf
